# Supplementary material for: Expression and Characterisation of the First Snail-Derived UDP-Gal: Glycoprotein-N-acetylgalactosamine β-1,3-Galactosyltransferase (T-Synthase) from Biomphalaria glabrata
Source: Molecules. 2023 Jan 5;28(2):552. doi: 10.3390/molecules28020552 (PMC9865085; doi:10.3390/molecules28020552)
Supplement: Supplementary file 1 [file molecules-28-00552-s001.zip]

Archive with 1 entries (1 files):
- molecules-2097343-supplementary.pdf
